# Supplementary material for: Negative mood invites psychotic false perception in dementia
Source: PLoS One. 2018 Jun 1;13(6):e0197968. doi: 10.1371/journal.pone.0197968 (PMC5983458; doi:10.1371/journal.pone.0197968)
Supplement: S1 Appendix — (XLSX) [file pone.0197968.s001.xlsx]

## Sheet: DATA
Diagnosis	Sex	Age	ACE-R_total	ACE-R_attention/orientation	ACE-R_memory	ACE-R_verbal fluency	ACE-R_language	ACE-R_visuospatial	NPI_hallucination	NPI_depression	NPI_anxiety	NPI_euphoria	sSTAI_negative	sSTAI_neutral	sSTAI_positive	pareidolia_negative	pareidolia_neutral	pareidolia_positive	MMSE_negative	MMSE_neutral	MMSE_positive
DLB	0	83	35	7	3	0	17	8	4	0	6	0	12	6	8	51	3	10	12	13	15
DLB	1	84	91	16	21	12	26	16	1	0	0	0	17	11	16	2	1	0	25	26	22
DLB	0	61	65	14	12	6	24	9	8	0	0	0	14	7	9	40	0	3	21	22	19
DLB	1	87	67	14	9	6	22	16	1	0	0	0	15	7	8	13	0	2	21	23	19
DLB	1	57	71	11	18	8	21	13	1	8	12	0	24	24	24	64	59	61	17	21	16
DLB	1	85	48	7	7	9	21	4	4	1	0	0	19	9	13	45	30	25	19	15	15
DLB	0	83	59	13	13	4	26	3	2	0	0	0	18	12	8	19	9	12	21	22	20
DLB	1	85	59	8	7	5	23	16	0	1	0	0	19	14	9	0	0	0	16	18	15
DLB	0	78	43	9	6	2	21	5	3	0	0	0	23	14	19	48	13	20	10	14	11
DLB	1	87	40	6	5	6	16	7	8	12	8	0	21	17	15	41	7	24	14	14	12
DLB	1	87	31	7	4	0	14	6	0	0	1	4	17	11	11	10	5	3	13	12	12
DLB	0	81	26	5	4	0	16	1	1	0	0	0	12	11	8	9	4	0	12	8	14
DLB	1	92	37	11	5	2	16	3	2	1	0	0	9	8	6	57	16	7	16	13	15
DLB	0	70	69	13	10	12	25	9	1	0	0	0	15	13	11	64	44	45	18	16	17
DLB	0	69	85	15	16	13	25	16	1	0	0	0	21	15	14	54	63	2	24	21	26
DLB	1	78	15	2	4	0	8	1	3	0	4	0	8	17	11	63	33	59	6	11	9
DLB	0	84	40	6	9	4	15	6	3	0	0	0	16	13	12	10	5	3	13	10	7
DLB	0	71	74	12	18	11	21	12	2	0	2	0	20	16	13	7	0	7	21	22	20
DLB	1	82	37	11	7	7	8	4	8	3	0	0	20	15	16	17	14	1	16	16	15
DLB	0	68	52	13	11	4	20	4	3	4	4	0	17	11	10	6	3	0	22	18	22
DLB	0	86	24	4	5	0	11	4	3	0	0	0	22	15	12	5	3	1	11	12	6
DLB	1	81	53	11	5	6	15	16	0	0	0	0	22	14	10	5	0	0	18	18	18
DLB	1	79	57	11	9	9	18	10	6	4	6	0	16	12	9	22	7	8	19	19	15
DLB	1	89	40	10	8	0	13	9	6	3	3	0	23	18	17	25	0	0	18	19	19
DLB	1	82	71	15	9	13	20	14	8	8	12	0	19	15	15	1	0	0	23	20	22
DLB	1	85	42	9	9	2	14	8	1	0	0	0	16	13	14	9	1	4	17	17	12
DLB	1	80	16	4	4	0	7	1	0	0	12	0	20	15	7	15	10	1	11	10	8
DLB	1	83	33	7	3	1	11	11	4	3	3	3	21	14	11	14	2	2	11	9	9
DLB	0	83	63	12	10	7	23	11	4	3	3	3	16	14	8	5	5	2	19	16	19
DLB	1	83	34	7	4	2	15	6	12	3	9	0	19	15	15	10	0	2	14	15	15
DLB	0	77							1	0	4	0	19	20	10	26	22	7	16	14	13
DLB	1	77	62	16	12	5	20	9	2	0	0	0	10	7	6	37	29	19	23	24	26
DLB	1	79	38	10	2	5	12	9	0	0	0	0	19	10	8	46	6	4	13	12	12
DLB	1	80	77	12	21	7	25	12	1	0	0	0	8	6	6	0	0	0	24	22	20
DLB	0	74	40	11	7	3	15	4	1	0	0	0	12	6	6	17	8	4	18	17	18
DLB	1	81	29	10	2	4	11	2	4	3	3	0	24	19	10	10	1	0	16	13	14
AD	1	84	29	4	5	2	12	6	0	0	0	0	14	14	10	1	0	1	12	16	11
AD	1	78	32	5	5	3	9	10	0	0	0	0	15	8	8	0	0	0	11	12	12
AD	0	84	68	12	9	10	21	16	0	0	0	0	11	8	8	0	0	0	18	19	20
AD	1	86	76	14	9	13	24	16	0	0	1	0	15	9	9	0	0	0	22	24	18
AD	1	88	46	9	7	4	17	9	0	4	0	0	18	10	14	0	0	1	16	14	12
AD	1	82	61	13	10	9	18	11	0	0	0	6	14	12	10	0	0	0	20	18	19
AD	1	79	52	11	6	6	17	12	0	12	3	0	17	14	9	0	0	0	15	15	11
AD	1	73	70	15	5	10	25	15	0	0	0	0	6	6	6	0	0	0	22	23	24
AD	1	75	48	11	5	6	15	11	0	8	0	0	15	12	10	0	0	1	15	15	14
AD	1	80	45	10	6	7	12	10	0	6	12	3	9	6	8	0	0	0	15	15	16
AD	1	68	65	16	9	10	19	11	0	0	0	0	11	11	7	0	0	0	19	23	19
AD	0	69	64	15	13	5	18	13	0	0	0	0	16	11	8	0	0	0	22	20	23
